# Supplementary material for: Considerations for homology-based DNA repair in mosquitoes: Impact of sequence heterology and donor template source
Source: PLoS Genet. 2022 Feb 18;18(2):e1010060. doi: 10.1371/journal.pgen.1010060 (PMC8893643; doi:10.1371/journal.pgen.1010060)
Supplement: S3 File — (TXT) [file pgen.1010060.s003.txt]

---
title: ""
author: ""
date: ""
output:
 word_document: default
 html_document: default
 pdf_document: default
---

```{r setup, include=FALSE}
knitr::opts_chunk$set(echo = TRUE, dpi = 300, fig.width = 7.25)

rm(list = ls())
# Hard coded data-set with pool size and if they are positive or not
Pool_Data <- data.frame(
  Group = c(
  rep('190-perfect 13/13',13),
  rep('190-recoded 3/9',9),
  rep('234-recoded 8/16',16),
  rep('64+234-perfect 8/17',17)),
  Size = c(
  c(22,22,22,22,27,18,20,20,20,20,20,20,18),
  c(20,20,20,20,20,21,21,21,21),
  c(20,20,20,20,20,20,25,24,22,20,20,20,20,20,26,22),
  c(20,20,23,20,20,20,20,20,22,22,20,20,20,20,20,20,28)),
  Postive = c(
  rep(TRUE,13),
  c(TRUE,FALSE,TRUE,FALSE,FALSE,FALSE,TRUE,FALSE,FALSE),
  c(FALSE,FALSE,TRUE,FALSE,TRUE,FALSE,FALSE,TRUE,FALSE,TRUE,FALSE,TRUE,TRUE,FALSE,TRUE,TRUE),
  c(TRUE,FALSE,FALSE,FALSE,TRUE,FALSE,TRUE,FALSE,FALSE,FALSE,TRUE,FALSE,TRUE,TRUE,FALSE,TRUE,TRUE)))

```

## S2. Statistical analysis of pool positivity

As described in our methods, we have pooled injected G0 survivors and screened for integration events in each pool. Any pool giving rise to one or more positive G1 larvae is classified as positive. Here we perform a simple binomial probability analysis to account for the pooling of G0 survivors and estimate the underlying individual G0 integration rate and the statistical significance of differences observed. We designate $p$ as the probability that an individual G0 will give rise to positive progeny and $1-p$ as the probability that the individual G0 does not produce any positive progeny. From that, we can calculate the likelihood that a pool of 'N' G0 adults produce at least one positive progeny $1-((1-p)^{N})$. For a given value of $p$, the probability of the 13/13 positive pools we observed is: \

$P(13/13) = \prod_{i=1}^{13} 1-(1-p)^{N_{i}}$,\
$N = \{`r Pool_Data[Pool_Data$Postive == TRUE & Pool_Data$Group == '190-perfect 13/13',]$Size`\}$\
\

For negative pools, we calculate the probability of getting exactly zero positive progeny for 'M' G0 adults. $(1-p)^{M}$ We perform the same analysis for the other groups: \
\
$P(3/9) = \prod_{i=1}^{3} 1-(1-p)^{N_{i}} \cdot \prod_{j=1}^{6} (1-p)^{M_{j}}$,\
$N = \{`r Pool_Data[Pool_Data$Postive == TRUE & Pool_Data$Group == '190-recoded 3/9',]$Size`\}$,\
$M = \{`r Pool_Data[Pool_Data$Postive == FALSE & Pool_Data$Group == '190-recoded 3/9',]$Size`\}$ \
\
$P(8/16) = \prod_{i=1}^{8} 1-(1-p)^{N_{i}} \cdot \prod_{j=1}^{8} (1-p)^{M_{j}}$,\
$N = \{`r Pool_Data[Pool_Data$Postive == TRUE & Pool_Data$Group == '234-recoded 8/16',]$Size`\}$,\
$M = \{`r Pool_Data[Pool_Data$Postive == FALSE & Pool_Data$Group == '234-recoded 8/16',]$Size`\}$ \
\
$P(8/17) = \prod_{i=1}^{8} 1-(1-p)^{N_{i}} \cdot \prod_{j=1}^{9} (1-p)^{M_{j}}$,\
$N = \{`r Pool_Data[Pool_Data$Postive == TRUE & Pool_Data$Group == '64+234-perfect 8/17',]$Size`\}$,\
$M = \{`r Pool_Data[Pool_Data$Postive == FALSE & Pool_Data$Group == '64+234-perfect 8/17',]$Size`\}$ \
\


```{r Pools, include=FALSE}

# Library import
library(ggplot2)
library(patchwork)
library(scales)
library(RcppAlgos)


if (!file.exists("P_Data.csv")) {
  

# Range of probabilities to test
P <- c(seq(from = 0, to = 1, by = 0.00001))

# Here we add a column to 'Pool_Data' with every value for P we want to test
Pool_Data_Prob <- cbind(Pool_Data, setNames( lapply(P, function(x) x = NA), P) )

# Here we loop over every probability (P) and calculate the likelihood of the observed outcome
for (i in P) {
  
  print(i)
  
 # Here we calculate and store the likelihood of zero positives given the size of the pool
  Pool_Data_Prob[,as.character(i)] <- dbinom(0, size = Pool_Data_Prob$Size, prob = i)
  
}

# For the pools that are positive (TRUE), we 1- the probability of zero positives
# This gives us the probability of >0 positives in that pool
Pool_Data_Prob[Pool_Data_Prob$Postive == TRUE,-1:-3] <- 1 - Pool_Data_Prob[Pool_Data_Prob$Postive == TRUE,-1:-3]


###########################
#Here we set-up data frames


# Here we reduce down the data frame to a single row for each group 
# Here we can store the overall probability which is the product of the individual pools
Pool_Data_Reduced <- Pool_Data_Prob[1:4,]
Pool_Data_Reduced [1:4,] <- NA

Pool_Data_Reduced$Group <- unique(Pool_Data_Prob$Group)


# Here we create a data frame that can be fed into ggplot
# It contains the same information as 'Pool_Data_Reduced'
Pool_Data_P <- data.frame(
  Underlying_P = P,
  Group = rep('Group1',length(P)),
  Postive = rep(1/2,length(P)),
  Total_Pools = rep(1/2,length(P)),
  Pool_Size = rep(1,length(P)),
  Pool_Size0ave = rep(1,length(P)),
  Pool_P_Specific_Obs = rep(1/2,length(P)),
  Pool_P_Eqiv_Obs = rep(1/2,length(P)),
  Pool_P_Eqiv_Obs_Fixedsize = rep(1/2,length(P))
)


# Here we create an empty copy so that we can append the data in a loop
P_Data <- Pool_Data_P[0,]

#################


# Here we loop over the different groups 
for (i in 1:length(levels(factor(Pool_Data_Prob$Group)))) {
  
  # i stores the index of the group
  
  # g stores the exact name of the group
  g <- levels(factor(Pool_Data_Prob$Group))[i]
  
  
  # Here we copy over the group name
  Pool_Data_P$Group <- g
  # Here we copy over the g0 p value (It is actually already set earlier)
  Pool_Data_P$Underlying_P <- P
  # Here we save the number of positives for this group
  Pool_Data_P$Postive <- sum(Pool_Data_Prob[Pool_Data_Prob$Group == g,]$Postive)
  # Here we save the number of pools 
  Pool_Data_P$Total_Pools <- length(Pool_Data_Prob[Pool_Data_Prob$Group == g,]$Postive)
  # Here we save the total G0s
  Pool_Data_P$Pool_Size <- sum(Pool_Data_Prob[Pool_Data_Prob$Group == g,]$Size)
  # Here we save the average G0s size
  Pool_Data_P$Pool_Size_ave <- mean(Pool_Data_Prob[Pool_Data_Prob$Group == g,]$Size)
  
  
  # Here we calculate the probabilities of getting the pool outcomes 
  
  # Here the specific observations we had
  Pool_Data_P$Pool_P_Specific_Obs <- apply(Pool_Data_Prob[Pool_Data_Prob$Group == g,-1:-3],2, prod)
  
  # Here for equivalent outcomes using the average pool size (20 or 21)
  Pool_Data_P$Pool_P_Eqiv_Obs_Fixedsize <- dbinom(Pool_Data_P$Postive,Pool_Data_P$Total_Pools, 1-dbinom(0,round(Pool_Data_P$Pool_Size_ave,0),Pool_Data_P$Underlying_P))
  
  # Here you can run it with the exact pool sizes, it takes much much longer
  if (FALSE) {
  
  # Here for equivalent outcomes using the exact pool sizes
  if (Pool_Data_P$Total_Pools[1]-Pool_Data_P$Postive[1] > 0) {
      
  # Here we make a TRUE FALSE matrix with all possible orders of pool positivity that give the same overall outcome  
  Multiset <- permuteGeneral(c(TRUE,FALSE), freqs = c(Pool_Data_P$Postive[1],Pool_Data_P$Total_Pools[1]-Pool_Data_P$Postive[1]))
    
  # We make a copy to store the outcomes
  Multiset_P <- Multiset
    
  
  print(i)
  
  # Here we loop over each p we want to test  
  for (j in 1:length(Pool_Data_P$Underlying_P)) {
    
    print(paste(paste(i,' out of 4 and '),paste(paste(j,' out of '), length(Pool_Data_P$Underlying_P))))
    
    
    # Here we loop over ever specific pool so we can calculate the P using the specific size
    for (ii in 1:Pool_Data_P$Total_Pools[1]) {
      
      # Probability of a the specific pool being positive
      Pos_P <- 1-dbinom(0,Pool_Data_Prob[Pool_Data_Prob$Group == g,]$Size[ii],Pool_Data_P$Underlying_P[j]) 
      # Probability of a the specific pool being negative
      Neg_P <- dbinom(0,Pool_Data_Prob[Pool_Data_Prob$Group == g,]$Size[ii],Pool_Data_P$Underlying_P[j]) 
      
      # Here we fill in the 'i'th column of Multiset_P 
      Multiset_P[Multiset[,ii] == TRUE,ii] <- Pos_P
      Multiset_P[Multiset[,ii] == FALSE,ii] <- Neg_P
      
    }
    # Once we have gone through all the pools (i), we have a matrix with the probabilities of each possible order of positive and negative pools (rows) 
    
    # Here multiply each element of a column giving us the overall Probability of that observation 
    # We then take the sum and store is under the correct 'underlying P' value
    Pool_Data_P$Pool_P_Eqiv_Obs[j] <- sum(apply(Multiset_P,1, prod))
    
    }
    
      } else if (Pool_Data_P$Total_Pools[1] == Pool_Data_P$Postive[1]) {
        
          # Here we loop over each p we want to test  
      for (j in 1:length(Pool_Data_P$Underlying_P)) {
        
        
            print(paste(paste(i,' out of 4 and '),paste(paste(j,' out of '), length(Pool_Data_P$Underlying_P))))
        
        Pool_Data_P$Pool_P_Eqiv_Obs[j] <- prod(1-dbinom(0,Pool_Data_Prob[Pool_Data_Prob$Group == g,]$Size,Pool_Data_P$Underlying_P[j]))
        
      }
        
    } else {
      
    stop('error 1')
      
    }
  }
    
  P_Data <- rbind(P_Data,Pool_Data_P)
    
}


P_Data$Pool_P_Specific_Obs_Conf_Int <- FALSE
#P_Data$Pool_P_Specific_Obs_Conf_Int_Left <- FALSE
#P_Data$Pool_P_Specific_Obs_Conf_Int_Right <- FALSE

P_Data$Pool_P_Eqiv_Obs_Conf_Int <- FALSE
#P_Data$Pool_P_Eqiv_Obs_Conf_Int_Left <- FALSE
#P_Data$Pool_P_Eqiv_Obs_Conf_Int_Right <- FALSE

P_Data$Pool_P_Eqiv_Obs_Fixedsize_Conf_Int <- FALSE
#P_Data$Pool_P_Eqiv_Obs_Fixedsize_Conf_Int_Left <- FALSE
#P_Data$Pool_P_Eqiv_Obs_Fixedsize_Conf_Int_Right <- FALSE


for (i in unique(P_Data$Group)) {

  
  P_Data_ordered <- P_Data[P_Data$Group == i,]
  
  
  
  P_Data_ordered <- P_Data_ordered[rev(order(P_Data_ordered$Pool_P_Specific_Obs)),]
  
  P_Data_ordered$Pool_P_Specific_Obs_Conf_Int <- 
  cumsum(P_Data_ordered[P_Data_ordered$Group == i,]$Pool_P_Specific_Obs)>((1-0.05) *sum(P_Data_ordered[P_Data_ordered$Group == i,]$Pool_P_Specific_Obs))
  
  
  P_Data_ordered <- P_Data_ordered[rev(order(P_Data_ordered$Pool_P_Eqiv_Obs)),]
  
  P_Data_ordered$Pool_P_Eqiv_Obs_Conf_Int <- 
  cumsum(P_Data_ordered[P_Data_ordered$Group == i,]$Pool_P_Eqiv_Obs)>((1-0.05) *sum(P_Data_ordered[P_Data_ordered$Group == i,]$Pool_P_Eqiv_Obs))
  
  P_Data_ordered <- P_Data_ordered[rev(order(P_Data_ordered$Pool_P_Eqiv_Obs_Fixedsize)),]
  
  P_Data_ordered$Pool_P_Eqiv_Obs_Fixedsize_Conf_Int <- 
  cumsum(P_Data_ordered[P_Data_ordered$Group == i,]$Pool_P_Eqiv_Obs_Fixedsize)>((1-0.05) *sum(P_Data_ordered[P_Data_ordered$Group == i,]$Pool_P_Eqiv_Obs_Fixedsize))
  
  
  
  P_Data[P_Data$Group == i,] <- P_Data_ordered[order(P_Data_ordered$Underlying_P),]
  
  
}


write.csv(P_Data,'P_Data.csv')

}

P_Data <- read.csv('P_Data.csv')


# Here we store the max, and range of values that capture 95% of P 

group <- '190-perfect 13/13'
thir_Max_P <- round(rev(P_Data[P_Data$Group == group,]$Underlying_P)[which.max(rev(P_Data[P_Data$Group == group,]$Pool_P_Specific_Obs))]*100,2)
thir_Bot_P <- round(P_Data[P_Data$Group == group & P_Data$Pool_P_Specific_Obs_Conf_Int == FALSE,]$Underlying_P[1]*100,2)
thir_Upp_P <- round(rev(P_Data[P_Data$Group == group & P_Data$Pool_P_Specific_Obs_Conf_Int == FALSE,]$Underlying_P)[1]*100,2)

group <- '190-recoded 3/9'
nine_Max_P <- round(P_Data[P_Data$Group == group,]$Underlying_P[which.max(P_Data[P_Data$Group == group,]$Pool_P_Specific_Obs)]*100,2)
nine_Bot_P <- round(P_Data[P_Data$Group == group & P_Data$Pool_P_Specific_Obs_Conf_Int == FALSE,]$Underlying_P[1]*100,2)
nine_Upp_P <- round(rev(P_Data[P_Data$Group == group & P_Data$Pool_P_Specific_Obs_Conf_Int == FALSE,]$Underlying_P)[1]*100,2)

group <- '234-recoded 8/16'
sixt_Max_P <- round(P_Data[P_Data$Group == group,]$Underlying_P[which.max(P_Data[P_Data$Group == group,]$Pool_P_Specific_Obs)]*100,2)
sixt_Bot_P <- round(P_Data[P_Data$Group == group & P_Data$Pool_P_Specific_Obs_Conf_Int == FALSE,]$Underlying_P[1]*100,2)
sixt_Upp_P <- round(rev(P_Data[P_Data$Group == group & P_Data$Pool_P_Specific_Obs_Conf_Int == FALSE,]$Underlying_P)[1]*100,2)

group <- '64+234-perfect 8/17'
sevent_Max_P <- round(P_Data[P_Data$Group == group,]$Underlying_P[which.max(P_Data[P_Data$Group == group,]$Pool_P_Specific_Obs)]*100,2)
sevent_Bot_P <- round(P_Data[P_Data$Group == group & P_Data$Pool_P_Specific_Obs_Conf_Int == FALSE,]$Underlying_P[1]*100,2)
sevent_Upp_P <- round(rev(P_Data[P_Data$Group == group & P_Data$Pool_P_Specific_Obs_Conf_Int == FALSE,]$Underlying_P)[1]*100,2)
  


```


```{r Plot1, fig.cap = "Figure SA1. Probability of the observed pool positivity (y-axis) for different individual G0 positivity rates (x-axis). (left) Probability of exactly the combination/order of positive pools observed. (right). Probability of equivalent combinations/orders giving the same overall pool positivity. The height of each line indicates the probability of getting that outcome given the G0 positivity rate. For each figure, the shaded area indicates 95% of the area occupied by each line and corresponds to the range of G0 positivity rates most likely to give the outcome the lines represent. Data for the right figure was calculated using the 'dbinom()' function in R. For the left graph, the exact pool sizes were used, while for the graph on the right, the average pool size rounded to the nearest integer was used for each group (20 for 190-recoded, 21 for the other three groups). Analysis performed at lower resolution without taking the average pool size gave equivalent outcomes. The code for both approaches is included.", echo = FALSE, warning= FALSE}


Name_Convert <- c(
                    `190-perfect 13/13` = '190-perfect',
                    `190-recoded 3/9` = '190-recoded',
                    `234-recoded 8/16` = '234-recoded',
                    `64+234-perfect 8/17` = '64+234-perfect'
                    )


  
gg_asth <- function(ggplot_element) {
  
  
  ggplot_element <- ggplot_element + 
    scale_fill_manual(breaks = c("190-perfect 13/13", "190-recoded 3/9", "234-recoded 8/16" , "64+234-perfect 8/17"), 
                      values=c(rgb(255,0,0,max=255), rgb(255,0,0,max=255), rgb(112,48,160,max=255), rgb(237,125,49,max=255))) +
  scale_color_manual(breaks = c("190-perfect 13/13", "190-recoded 3/9", "234-recoded 8/16" , "64+234-perfect 8/17"), 
                       values=c(rgb(255,0,0,max=255), rgb(255,0,0,max=255), rgb(112,48,160,max=255), rgb(237,125,49,max=255))) +  
      scale_linetype_manual(breaks = c("190-perfect 13/13", "190-recoded 3/9", "234-recoded 8/16" , "64+234-perfect 8/17"), 
                       values=c('solid', 'dashed', 'dashed','solid')) +  
    theme_bw() 
   
  return(ggplot_element)
}


plot1 <- gg_asth(ggplot(data = P_Data,aes(y = Pool_P_Specific_Obs, x = Underlying_P , color = Group, linetype = Group))) +
  geom_line(size = 0.75) +
  geom_ribbon(data = P_Data[P_Data$Pool_P_Specific_Obs_Conf_Int == FALSE,], aes(x = Underlying_P, ymin = 0, ymax = Pool_P_Specific_Obs, fill = Group), alpha = 0.25, size = 0) +
  facet_grid(rows = vars(Group), scales = "free_y",switch="x", labeller = as_labeller(Name_Convert)) +
  xlab("Individual G0 positive rate")+
  ylab("Likelihood of the specific observed pool positivity P(a/b)") +   theme(legend.position = "top", legend.title = element_blank()) + guides(fill = guide_legend(nrow = 2)) + theme(legend.text = element_text(face = "italic"),strip.text.y = element_blank())
 


plot2 <- ggplot(data = P_Data,aes(y = Pool_P_Eqiv_Obs, x = Underlying_P , color = Group, linetype = Group)) +
  geom_line(size = 0.75) +
    geom_ribbon(data = P_Data[P_Data$Pool_P_Eqiv_Obs_Conf_Int == FALSE,], aes(x = Underlying_P, ymin = 0, ymax = Pool_P_Eqiv_Obs, fill = Group), alpha = 0.25, size = 0) +
  theme_bw() +
  facet_grid(rows = vars(Group), scales = "free_y",switch="x", labeller = as_labeller(Name_Convert)) +
  xlab("Individual G0 positive rate")+
  ylab("Likelihood of the specific observed pool positivity P(a/b)") +
  theme(legend.position = "top", legend.title = element_blank()) + guides(colour = guide_legend(nrow = 2)) + theme(legend.text = element_text(face = "italic"),strip.text.y = element_blank())


plot3 <- ggplot(data = P_Data,aes(y = Pool_P_Eqiv_Obs_Fixedsize, x = Underlying_P , color = Group, linetype = Group)) +
  geom_line(size = 0.75) +
    geom_ribbon(data = P_Data[P_Data$Pool_P_Eqiv_Obs_Fixedsize_Conf_Int == FALSE,], aes(x = Underlying_P, ymin = 0, ymax = Pool_P_Eqiv_Obs_Fixedsize, fill = Group), alpha = 0.25, size = 0) +
  theme_bw() +
  facet_grid(rows = vars(Group), scales = "free_y",switch="x", labeller = as_labeller(Name_Convert)) +
   xlab("Individual G0 positive rate")+
  ylab("Likelihood of the specific observed pool positivity P(a/b)") +
  theme(legend.position = "top", legend.title = element_blank()) + guides(colour = guide_legend(nrow = 2)) + theme(legend.text = element_text(face = "italic"),strip.text.y = element_blank())


plot_comb_1 <- gg_asth(ggplot(data = P_Data,aes(y = Pool_P_Specific_Obs, x = Underlying_P , color = Group, linetype = Group))) +
  geom_line(size = 0.75) +
  geom_ribbon(data = P_Data[P_Data$Pool_P_Specific_Obs_Conf_Int == FALSE,], aes(x = Underlying_P, ymin = 0, ymax = Pool_P_Specific_Obs, fill = Group), alpha = 0.25, size = 0) +
  theme_bw() + xlim(0,0.2) + ylim(0,1) +
   xlab("Individual G0 positive rate")+
  ylab("Likelihood of an equivalent pool positivity P(a/b)")  +
  theme(legend.position = "none", legend.title = element_blank()) + guides(colour = guide_legend(nrow = 2))


plot_comb_2 <- gg_asth(ggplot(data = P_Data,aes(y = Pool_P_Eqiv_Obs, x = Underlying_P , color = Group, linetype = Group))) +
  geom_line(size = 0.75) +
    geom_ribbon(data = P_Data[P_Data$Pool_P_Eqiv_Obs_Conf_Int == FALSE,], aes(x = Underlying_P, ymin = 0, ymax = Pool_P_Eqiv_Obs, fill = Group), alpha = 0.25, size = 0) +
  theme_bw() + xlim(0,0.2) + ylim(0,1) +
   xlab("Individual G0 positive rate")+
  ylab("Likelihood of an equivalent pool positivity P(a/b)")  +
  theme(legend.position = "none", legend.title = element_blank()) + guides(colour = guide_legend(nrow = 2))


plot_comb_3 <- gg_asth(ggplot(data = P_Data,aes(y = Pool_P_Eqiv_Obs_Fixedsize, x = Underlying_P , color = Group, linetype = Group))) +
  geom_line(size = 0.75) +
    geom_ribbon(data = P_Data[P_Data$Pool_P_Eqiv_Obs_Fixedsize_Conf_Int == FALSE,], aes(x = Underlying_P, ymin = 0, ymax = Pool_P_Eqiv_Obs_Fixedsize, fill = Group), alpha = 0.25, size = 0) +
  theme_bw() + xlim(0,0.2) + ylim(0,1) +
   xlab("Individual G0 positive rate")+
  ylab("Likelihood of an equivalent pool positivity P(a/b)")  +
  theme(legend.position = "none", legend.title = element_blank()) + guides(colour = guide_legend(nrow = 2))


plot1  + plot_comb_3


```


The outcome of this calculation for each group is shown on the left side of figure \@ref(fig:Plot1). For each group, the most likely value of the individual G0 positivity rate (p) is: `r thir_Max_P ` (95% interval:`r thir_Bot_P `-`r thir_Upp_P `) for *190-perfect*, 
`r nine_Max_P ` (95% interval:`r nine_Bot_P `-`r nine_Upp_P `) for *190-recoded*, 
`r sixt_Max_P ` (95% interval:`r sixt_Bot_P `-`r sixt_Upp_P `) for *234-recoded*, and 
`r sevent_Max_P ` (95% interval:`r sevent_Bot_P `-`r sevent_Upp_P `) for *64+234-perfect*. Note that the height of each line on the left side of figure \@ref(fig:Plot1) corresponds to the likelihood of observing the specific positive and negative pool combination. This gives the best estimate of the G0 integration rate but does not reflect the additional specific order of the positive and negative pools that would give the same overall outcome. We extended this analysis to include the likelihood of observing any other combination/order of negative and positive pools that give the same overall outcome. This is shown on the right side of \@ref(fig:Plot1). Each line corresponds to a specific outcome, with the height being the likelihood of that outcome given the particular G0 integration rate. Both approaches show that there is substantial overlap in the individual G0 integration rates that would give rise to each of the other observed pool positivity rates. However, no G0 integration rates are likely to give rise to both 13/13 positive pools and any of the other observed pool positivity rates. 
